# Supplementary material for: Pseudohyponatremia: Mechanism, Diagnosis, Clinical Associations and Management
Source: J Clin Med. 2023 Jun 15;12(12):4076. doi: 10.3390/jcm12124076 (PMC10299669; doi:10.3390/jcm12124076)
Supplement: Supplementary file 1 [file jcm-12-04076-s001.zip]

Archive with 1 entries (1 files):
- jcm-2436122-supplementary.pdf
